# Supplementary material for: Combined Profiling of Transcriptome and DNA Methylome Reveal Genes Involved in Accumulation of Soluble Sugars and Organic Acid in Apple Fruits
Source: Foods. 2021 Sep 16;10(9):2198. doi: 10.3390/foods10092198 (PMC8467953; doi:10.3390/foods10092198)
Supplement: Supplementary file 1 [file foods-10-02198-s001.zip]

Archive with 2 entries (2 files):
- Supplimental figures.pdf
- Supplimental tables.xlsx
