# Supplementary material for: Combined Profiling of Transcriptome and DNA Methylome Reveal Genes Involved in Accumulation of Soluble Sugars and Organic Acid in Apple Fruits
Source: Foods. 2021 Sep 16;10(9):2198. doi: 10.3390/foods10092198 (PMC8467953; doi:10.3390/foods10092198)
Supplement: Supplementary file 1 [file foods-10-02198-s001.zip › Supplimental tables.xlsx]

## Sheet: Sheet1
	Table S1. Primer sequences used in this study
		Primer sequence (5’-3’)
	MdTSTa-F1	ATGAGTGGAGCTGTTCTTGTTGCTG	For whole CDS cloning
	MdTSTa-R1	TTAATTGTTCTTGGCAGCTGCTGC
	MdMa11-F1	ATGGCTGAAGATCTGGAGAAACCAT
	MdMa11-R1	TCAGACTGTGTGGGCTGATTGAAT
	MdTSTa-F2	CGACTCTAGAACTAGTTAATTAATGAGTGGAGCTGTTCTTGTTGCTG	For subcellular localization
	MdTSTa-R2	CGGGCCCCCCCTCGAGGCGCGCCAATTGTTCTTGGCAGCTGCTGC
	MdMa11-F2	CGACTCTAGAACTAGTTAATTAATGGCTGAAGATCTGGAGAAACCAT
	MdMa11-R2	CGGGCCCCCCCTCGAGGCGCGCCAGACTGTGTGGGCTGATTGAAT
	MdTSTa-F3	CATTTGGAGAGGACACGCTCGAG ATGAGTGGAGCTGTTCTTGTTGCTG	For functional analysis
	MdTSTa-R3	TCTCATTAAAGCAGGACTCTAGATTAATTGTTCTTGGCAGCTGCTGC
	MdMa11-F3	CGACTCTAGAACTAGTTAATTAATGGCTGAAGATCTGGAGAAACCAT
	MdMa11-R3	CGGGCCCCCCCTCGAGGCGCGCCTCAGACTGTGTGGGCTGATTGAAT
	MdTSTa-F4	GTACCGAACGATGGTCAGTTCTTC	RT-PCR for MdTSTa in tomato fruits
	MdTSTa-R4	TGACTCCGGGTTCGAAAAGGTC
	Actin-F1	GTCCTCTTCCAGCCATCCA	RT-PCR for Actin in tomato fruits
	Actin-R1	ACCACTGAGCACAATGTTACCG
	MdMa11-F4	TGTAGTTGTATTCCAACTTGTGGC	RT-PCR for MdMa11 in tobacco leaves
	MdMa11-R4	ATACACACTCTGAGAGGACATGTAG
	Actin-F2	TCACCACTAGTGCTGAACGG	RT-PCR for Actin in tobacco leaves
	Actin-R2	AGCCAATGGTAATGACCTGC

## Sheet: Table S2
		Table S2. Details of the bisulfite sequencing data for the 'HC' and 'QG' mature apple fruits
		Sample	Raw Reads	Raw Bases(Gb)	Clean Reads	Clean Bases(Gb)	Clean_ratio	BS conversion rate	Q30	GC Content	Mapped reads	Mapping rate	Duplication rate
		HC	109036039	32.71	107405734	29.52	0.9025	0.99837	0.9064	0.2303	49911444	0.4647	0.2184
		QG	83861672	25.16	82887115	22.77	0.905	0.99902	0.9365	0.2387	46599136	0.5622	0.1728

## Sheet: Table S3
			Table S3. Genome coverage in 'HC' and 'QG' mature fruits
			Samples	sites_num	sites_covgMean	sites_numCovg1	sites_numCovg5	sites_numCovg10
			QG	570764469	14.94	0.8044	0.7326	0.6177
			HC	566851174	14.86	0.7989	0.7154	0.5997

## Sheet: Table S4
			Table S4. Details of RNA sequencing data for the 'MC' and 'QG' mature apple fruits
			Sample name	raw_reads	clean_reads	clean_bases	total_map	unique_map	multipe_map	Q30	GC content
			MC1	59649310	58565594	8.78G	54493669(93.05%)	52616414(89.84%)	1877255(3.21%)	94.75	0.4674
			MC2	54754634	53846480	8.08G	50233404(93.29%)	48524249(90.12%)	1709155(3.17%)	95.11	0.4673
			MC3	60849422	60033080	9.0G	55884496(93.09%)	53948191(89.86%)	1936305(3.23%)	94.84	0.468
			QG1	73540686	72564062	10.88G	67972242(93.67%)	65791827(90.67%)	2180415(3.0%)	94.85	0.4685
			QG2	64179068	63282086	9.49G	59271034(93.66%)	57464621(90.81%)	1806413(2.85%)	94.47	0.4726
			QG3	65133864	64095406	9.61G	59925578(93.49%)	58045347(90.56%)	1880231(2.93%)	94.83	0.4718

## Sheet: Table S5
	Table S5. Expression level of soluble sugar and organic acid related genes between 'HC' and 'QG' mature fruits
	GeneID	Name	M1	M2	M3	Q1	Q2	Q3
	MD15G1394000	SUC4	1	0.9222	0.993634	0.791019	0.864266	0.908127
	MD10G1045900	SUC2	1	0.941244	0.95337	0.0203724	0.0282569	0.00580961
	MD16G1075900	SUC3	1	0.933782	0.871371	1.40707	1.58169	1.40159
	MD13G1074600	SUC3	1	1.05896	1.04108	0.598994	0.597604	0.600442
	MD15G1184500	SOT	1	1.54844	1.21092	0.12345	0.0480637	0.046939
	MD02G1046300	SOT	1	0.697708	0.696938	0.079034	0.0839208	0.0901526
	MD05G1069700	SOT	1	1.19202	0.969952	0.429633	0.483896	0.367556
	MD10G1079900	SOT	1	0.968019	0.946442	0.807444	0.780903	0.765303
	MD10G1079800	SOT	1	0.838938	0.869972	1.39202	1.3985	1.23253
	MD10G1079700	SOT	1	1.09889	0.902958	1.83254	1.48677	2.02776
	MD05G1069100	SOT	1	1.13588	1.09721	1.99668	2.2118	2.18551
	MD10G1080000	SOT	1	0.868031	1.01984	18.5168	19.442	18.5271
	MD10G1080100	SOT	1	0.843182	0.868934	19.5039	20.1638	20.281
	MD12G1026200	SOT	1	1.0901	1.09267	0.895987	0.891843	0.957126
	MD05G1318100	SOT	1	0.971229	0.974689	1.2105	1.2228	1.21692
	MD09G1254500	SOT	1	0.973542	1.09172	2.37856	2.60531	2.72103
	MD15G1265500	SOT	1	1	1	9.80071	9.36603	7.11422
	MD02G1151000	SOT	1	1.0815	0.971063	32.966	55.1555	70.1259
	MD10G1297500	SOT	1	0.989684	1.06635	3.04203	3.3167	3.25832
	MD17G1244000	SOT	1	0.959096	1.05976	2.2319	2.38043	2.21996
	MD10G1304000	HT	1	1.02327	1.04928	1.30794	1.42222	1.35536
	MD15G1193400	HT	1	0.999121	1.03382	1.72015	1.84425	1.70779
	MD05G1326100	HT	1	0.654658	1.25959	2.9663	2.38478	2.54869
	MD15G1158200	HT	1	0.977853	0.983101	3.2348	3.48866	3.45865
	MD01G1178300	HT	1	1.13678	0.850583	3.55876	3.35452	4.13063
	MD16G1189900	HT	1	1.24541	0.526227	22.391	28.0564	25.7476
	MD07G1250500	HT	1	0.610495	0.109631	35.9102	41.2387	31.5534
	MD12G1028200	CWIV	0	0	0	4.45487	6.2927	8.13054
	MD09G1192100	CWIV	1	0.740557	1.00813	20.9273	19.7919	21.0824
	MD06G1066600	VAC-IV	1	1	1	49.0035	53.0742	60.979
	MD08G1217200	NIV	1	1.08446	1.09086	1.13627	1.29158	1.16351
	MD05G1115200	NIV	1	0.976235	1.03837	0.716609	0.726211	0.692751
	MD04G1191300	NIV	1	1.1471	1.06179	1.92975	1.98655	1.81881
	MD13G1148300	NIV	1	0.76037	0.851066	1.65614	1.57859	1.76677
	MD11G1159600	NIV	1	0.968273	1.05296	0.723615	0.761402	0.68577
	MD00G1005600	SDH	1	1.03858	1.06288	1.11938	1.23902	1.1702
	MD00G1005700	SDH	1	1.01691	1.04941	0.720011	0.73355	0.730098
	MD01G1195200	SDH	1	1.15573	1.25886	0.405823	0.464892	0.48072
	MD01G1110100	SDH	1	1.04259	1.05194	1.9585	2.00688	1.97427
	MD01G1195100	SDH	1	1.06073	1.02779	2.35126	2.64351	2.094
	MD07G1261900	SDH	1	0.873225	0.907389	3.55653	3.51209	3.26394
	MD01G1195400	SDH	0	0	0	5.34584	7.28469	3.04895
	MD02G1066500	HK	1	1.03774	1.07388	2.35289	2.59937	2.4439
	MD09G1202200	HK	1	0.97924	1.0206	0.801539	0.684736	0.713096
	MD03G1170700	HK	1	1.17154	1.08453	1.60111	1.73903	1.39963
	MD11G1188100	HK	1	0.953754	1.03721	0.790611	0.80374	0.804415
	MD15G1223500	SUSy	1	1.04294	1.11928	0.849378	0.956781	0.858537
	MD02G1100600	SUSy	1	0.95511	0.986676	0.101529	0.0691758	0.09651
	MD11G1307000	SUSy	1	1.00318	1.03624	1.23902	1.35509	1.27058
	MD11G1273100	FK	1	0.97416	0.863341	1.15894	1.13944	1.10684
	MD00G1004100	FK	1	0.994535	1.05624	1.34688	1.32365	1.39223
	MD17G1257700	FK	1	0.908245	0.948209	1.49824	1.55209	1.34064
	MD02G1208000	FK	1	0.691437	0.676261	1.36303	1.3069	1.46196
	MD09G1262800	FK	1	1.02611	0.99949	2.44783	2.52678	2.51727
	MD04G1042400	FK	1	1.12227	1.43803	3.29375	4.2746	4.50414
	MD05G1203500	FK	1	1.22329	1.43347	4.50941	4.86804	4.15011
	MD02G1022300	SPS	1	0.994482	0.986092	0.475224	0.524011	0.49465
	MD15G1127900	SPS	1	0.965811	1.00206	0.549258	0.529969	0.58443
	MD04G1013500	SPS	1	1.01034	1.00595	0.917457	0.897307	0.8492
	MD15G1164900	SPS	1	1.0855	1.06528	1.10087	1.19466	1.16186
	MD10G1002300	SPS	1	0.893097	0.981061	1.5605	1.63397	1.52468
	MD10G1002400	SPS	1	0.782261	1.02012	1.65716	1.45169	1.66275
	MD10G1002500	SPS	1	1.05685	0.952705	1.697	1.83812	1.69239
	MD08G1157000	SPS	1	1.09889	0.93186	0.0502944	0.176234	0.113264
	MD12G1045400	SPP	1	0.77281	1.00424	0.636664	0.740495	0.591403
	MD14G1044300	SPP	1	0.97024	1.07211	1.64941	1.599	1.64596
	MD02G1260600	SPP	1	0.963617	0.985176	0.315066	0.31015	0.288767
	MD05G1363600	PFK	1	1.01413	0.988011	0.327083	0.307634	0.335369
	MD09G1112800	PFK	1	2.45634	1.68315	0.692287	0.622001	0.607446
	MD05G1353200	PFK	1	0.989488	1.01942	0.503722	0.480744	0.455786
	MD15G1089400	PFK	1	0.913929	1.05506	0.600544	0.596752	0.608348
	MD09G1200000	PFK	1	1.05587	1.06942	0.905955	0.954422	0.961035
	MD05G1352800	PFK	1	0.961032	1.00167	1.06474	1.1023	1.09021
	MD01G1177300	PFK	1	1.00084	1.05527	1.54625	1.55731	1.34018
	MD17G1180700	PFK	1	1.0682	1.13405	1.50938	1.5646	1.70542
	MD02G1068900	PFK	1	1.0231	1.00369	1.81684	1.89968	1.90864
	MD15G1315500	PFK	1	0.876496	0.95731	1.85101	1.7466	1.74568
	MD01G1037400	PFK	1	1.2105	1.22564	2.59566	2.73438	2.88015
	MD11G1261900	PEPC1	1	1.03945	1.05272	1.83875	1.9139	1.91241
	MD17G1230800	PEPC1	1	1.03451	1.04496	1.09867	1.14582	1.1145
	MD09G1237900	PEPC1	1	0.973979	1.06145	1.11514	1.16974	1.10861
	MD03G1242000	PEPC3	1	1.0096	1.06426	1.34193	1.40109	1.2871
	MD13G1049200	PEPC4	1	1.05005	1.09631	0.201177	0.258476	0.504855
	MD16G1050300	PEPC4	1	0.949433	1.03012	0.425189	0.402475	0.406192
	MD02G1243100	cytMDH	1	0.963939	1.04822	4.08178	4.16777	4.13466
	MD13G1214000	cytMDH	1	1.06097	1.05625	1.36246	1.54375	1.41791
	MD16G1219000	cytMDH	1	1.07422	1.0789	1.47681	1.60772	1.48609
	MD10G1216900	cytMDH	0	0	0	3.56389	3.12201	6.0979
	MD02G1194500	mitMDH	1	1.02437	1.02957	1.37113	1.47496	1.44704
	MD15G1304800	mitMDH	1	1.03932	1.06409	1.75894	1.74675	1.5836
	MD06G1193800	mitMDH	1	1.02317	1.02328	1.45951	1.54127	1.48057
	MD03G1240100	mitMDH	1	1.04517	1.04974	1.36524	1.48147	1.46644
	MD15G1190900	cytME	1	1.17915	0.942331	0.0508595	0.0475237	0.116029
	MD17G1097700	cytME	1	0.892848	0.946424	0.113162	0.132175	0.122669
	MD17G1184200	cytME	1	1.03184	1.02087	0.79148	0.816045	0.786469
	MD09G1203300	cytME	1	1.07759	1.03715	0.899205	0.978538	0.902255
	MD02G1064800	ChlME	1	1.03772	1.0482	0.577325	0.614698	0.586855
	MD15G1195500	ChlME	1	1.03193	1.00803	0.611922	0.66549	0.637121
	MD17G1077700	ChlME	1	0.965676	0.943545	0.78209	0.806752	0.857678
	MD15G1091000	ChlME	1	0.804342	0.854441	13.6821	13.5718	14.5637
	MD07G1129000	mitME	1	0.971218	0.968438	1.102	1.08453	1.1464
	MD07G1087300	mitME	1	1.03855	1.08909	1.19095	1.19937	1.22296
	MD01G1052400	mitME	1	0.99366	0.991003	1.18456	1.17103	1.18891
	MD02G1226700	mitME	1	0.941101	1.0202	1.88836	1.94264	1.90909
	MD13G1084800	PDH	1	1.04643	1.03084	1.15072	1.31477	1.2325
	MD07G1159600	PDH	1	1.052	1.02086	1.38917	1.4784	1.45076
	MD16G1083900	PDH	1	1.0534	1.04502	2.03454	2.32114	2.14673
	MD02G1319300	CS	1	0.997034	1.02297	1.65705	1.7753	1.63212
	MD00G1055300	CS	1	1.00569	1.0497	2.45047	2.38275	2.39836
	MD17G1096700	ACO	1	1.04888	1.05051	1.47273	1.61532	1.56376
	MD02G1123700	ACO	1	1.02538	1.04957	1.28713	1.38708	1.31336
	MD15G1237700	ACO	1	0.992443	0.990312	1.38595	1.43093	1.39962
	MD05G1133600	IDH	1	1.01702	1.06249	1.42487	1.72089	1.59046
	MD10G1138600	IDH	1	1.03822	1.12337	2.19535	2.42762	2.36005
	MD12G1116100	IDH	1	1.02776	1.02937	1.35466	1.51784	1.45265
	MD13G1143800	ATP-citrate lyase A	1	1.00121	1.04539	0.779674	0.805453	0.784565
	MD16G1096300	ATP-citrate lyase A	1	1.02371	1.00313	3.06643	3.07186	3.17242
	MD13G1095200	ATP-citrate lyase A	1	1.00518	0.988139	3.19288	3.25964	3.29286
	MD16G1138900	ATP-citrate lyase A	1	0.952607	0.995559	1.06249	1.1696	1.13227
	MD13G1044400	ALMT	1	1.31389	1.17972	2.08612	2.91935	2.28981
	MD16G1045200	ALMT	1	1.00507	1.03708	0.512517	0.53943	0.481281
	MD06G1214800	ALMT	1	1.38556	1.58726	3.97544	3.86182	3.77144
	MD14G1225700	ALMT	1	0.932965	1.01151	0.693063	0.759089	0.698924
	MD11G1173000	ALMT	1	1.39193	1.16757	1.97657	2.64351	2.13416
	MD05G1293200	SWEET	1	0.986676	0.986676	68.8027	66.6163	87.7759
	MD13G1124300	SWEET	1	1.0815	1	13.3646	13.5287	11.1795
	MD13G1166800	SWEET	1	0.949042	1.36789	0.102875	0.0480637	0.0234695
	MD14G1151300	SWEET	1	1	1	2215.85	2263.46	2255.21
	MD05G1139800	TST	1	1.0244	0.978729	0.746112	0.792697	0.828205
	MD00G1158800	TST	1	0.915742	0.957871	0	0.0881168	0.17211
	MD02G1109800	TST	1	0.815943	0.809429	0	0	0
	MD02G1109900	TST	1	1.14976	1.00495	0	0	0
	MD02G1112900	TST	1	0.852384	0.704768	0	0	0
	MD02G1110000	TST	1	1.11661	1.00259	0.0292032	0	0.0166558
	MD04G1039400	vGT	1	1.05729	0.990411	0.709929	0.673575	0.752623
	MD07G1308300	vGT	1	0.921784	0.943898	0.531575	0.597965	0.546987
	MD01G1235500	vGT	1	0.853365	1.00813	2.38461	2.64351	2.4482
	MD11G1095200	vGT	1	1.01273	1.01545	3.01207	3.20937	3.11811
	MD12G1225300	ERDL6	1	0.912638	0.956319	0.437305	0.618311	0.542583
	MD12G1226400	ERDL6	1	1.00452	0.980371	1.83501	1.89116	1.39544
	MD12G1225900	ERDL6	1	0.934057	1.15112	0.241413	0.0352467	0.0688438
	MD13G1175900	ERDL6	1	0.951058	0.955335	0.327308	0.316312	0.317785
	MD03G1272500	ERDL6	1	1.00982	1.0204	7.74366	7.97492	7.8125
	MD11G1293200	ERDL6	1	1.00491	0.811411	0.0476473	0.0208698	0.0135876
	MD11G1293300	ERDL6	1	1.04464	1.00477	0.652479	0.642296	0.639403
	MD15G1026400	ERDL6	1	1.05108	1.1215	1.48609	1.55824	1.51039
	MD08G1030900	ERDL6	1	1.08466	1.17549	1.86791	2.02504	1.89444
	MD08G1130200	P3A-ATPase	1	1.03522	1.0297	0.838045	0.863712	0.840441
	MD13G1247200	P3A-ATPase	1	0.985972	1.04108	2.68413	2.84094	2.68129
	MD15G1108400	P3A-ATPase	1	1.00082	1.03974	0.720993	0.791577	0.767293
	MD06G1186400	P3A-ATPase	1	1.02941	1.00922	1.57682	1.77488	1.71469
	MD14G1192600	P3A-ATPase	1	1.03345	0.987126	1.59393	1.65112	1.56748
	MD17G1155800	P3A-ATPase	1	0.94972	1.09383	0.663612	0.684201	0.565392
	MD10G1333000	tDT	1	1.12651	1.10997	0.714759	0.71084	0.705739
	MD10G1332700	tDT	1	1.13225	1.07592	2.03678	2.19841	2.02939
	MD05G1358600	tDT	1	1.02315	0.966893	3.63934	3.92617	3.82782
	MD10G1332800	tDT	1	0.906384	1.0659	5.22694	5.12493	4.5452
	MD05G1357400	VHA-E	1	0.965268	0.961606	1.51321	1.34718	1.46371
	MD10G1066800	VHA-A3	1	1.0268	1.04743	0.75418	0.788175	0.77295
	MD08G1021400	VHA-A3	1	1.09339	1.0295	1.31336	1.36103	1.374
	MD10G1127400	VHA-B	1	1.00999	1.03999	1.12408	1.19914	1.16229
	MD05G1124700	VHA-B	1	1.03089	1.07717	1.46998	1.54112	1.50106
	MD15G1118200	VHA-C	1	1.06863	0.984411	1.14993	1.11989	1.1156
	MD12G1241000	VHA-F	1	0.936021	0.916998	1.1113	1.03528	1.17311
	MD09G1156500	VHA-D	1	0.976514	1.03152	0.314797	0.233109	0.265205
	MD17G1143000	VHA-D	1	1.01547	1.0374	1.22131	1.22426	1.16475
	MD17G1048200	VHA-C/D	1	1.01639	1.07084	1.17361	1.26024	1.20598
	MD09G1048000	VHA-C/D	1	1.11494	1.16357	1.53408	1.76163	1.70944
	MD09G1004500	VHA-C	1	1.02533	0.987081	0.883735	0.880227	0.880833
	MD00G1142200	mitochondrial ATPase delta/epsilon subunit	1	1.31699	1.19004	0.725621	0.807177	0.717342
	MD07G1092700	mitochondrial ATPase delta/epsilon subunit	1	1.08298	1.01883	1.26748	1.31199	1.27792
	MD02G1222900	mitochondrial ATPase delta/epsilon subunit	1	1.0872	1.03576	1.33574	1.41543	1.4025
	MD06G1240800	chloroplast ATPase,gamma subunit protein	1	0.94697	1.05488	1.80642	1.84193	1.86545
	MD11G1216600	chloroplast ATPase,gamma subunit protein	1	1.00152	0.886759	2.03979	1.79357	2.18296
	MD05G1347300	chloroplast ATPase,gamma subunit protein	1	0.872897	0.938483	2.50644	2.38935	2.20336
	MD10G1321500	chloroplast ATPase,gamma subunit protein	1	0.83839	0.954414	2.82937	2.67952	2.6534
	MD05G1344600	MATE	1	0.599395	0.717582	0.0411499	0.0463402	0.0461853
	MD16G1034000	MATE	1	0.973303	0.817531	0.163816	0.0704935	0.108183
	MD11G1148100	MATE	1	0.976791	1.20594	0.301766	0.234978	0.268372
	MD08G1037600	MATE	1	0.99217	1.03534	0.627802	0.671506	0.666761
	MD16G1033800	MATE	1	1.0907	1.0565	1.98255	2.24083	1.87878
	MD11G1148000	MATE	1	0.892233	1.11921	2.13488	2.11796	2.16396
	MD06G1222800	MATE	1	0.610495	0.93186	10.8384	11.1174	11.0437
	MD13G1102100	MATE	1	1.36334	1.21864	45.7176	40.71	38.7247
	MD14G1231700	MATE	0	0	0	4.45487	4.16268	6.0979
	MD14G1231800	MATE	0	0	0	23.1653	16.6507	3.04895
	MD13G1032100	MATE	1	1.09889	0.986676	220.44	232.628	224.603
	MD14G1095500	AVA-P4	1	0.998177	0.876152	0.261817	0.282117	0.248174
	MD17G1122300	AVA-P4	1	1.03021	0.914731	0.594102	0.462613	0.491229
	MD15G1247900	AVA-P4	1	1.07282	1.06678	1.2081	1.26084	1.21717
	MD05G1055000	AVA-P2	1	1.03584	1.04825	1.19461	1.24206	1.2447
	MD10G1062400	AVA-P2	1	1.0447	1.07946	1.36999	1.45587	1.35217
	MD15G1347200	AVA-P4	1	1.01785	1.07146	1.53803	1.7342	1.67405
	MD08G1161900	AVA-P4	1	1.05572	1.03423	2.10177	2.19124	2.16377
	MD17G1122100	AVA-P4	0	0	0	13.3646	3.12201	6.0979
	MD17G1122200	AVA-P4	0	0	0	16.9285	4.16268	6.0979
	MD17G1122000	AVA-P4	1	0.732594	0.328892	220.289	189.275	194.14
